# Supplementary material for: Vegetation type modulates negative air ion generation in urban green spaces: the critical role of suburban forests in air quality enhancement
Source: Front Public Health. 2025 Jun 17;13:1597966. doi: 10.3389/fpubh.2025.1597966 (PMC12209237; doi:10.3389/fpubh.2025.1597966)
Supplement: Supplementary file 1 [file Table_1.XLSX]

## Sheet: Sheet1
样地类型	CO	O3	SO2	NO2	PM2.5	PM10	Relative humidity (%)	Temperature (℃)	Air pressure (hPa)	Wind speed (m s-1)	ions cm-3
道路绿化	0.04	26	7	20	18	26	37.2	22.9	1016.7	0.36	501
道路绿化	0.05	26	6	9	6	18	50.5	27	1013.8	0.25	1149
道路绿化	0.04	39	6	14	7	12	55	25.9	1012.8	0.25	788
道路绿化	0.04	26	5	20	19	25	37.7	22.9	1016.7	0.94	578
道路绿化	0.04	24	8	9	6	14	48.5	27	1013.9	0.58	1218
道路绿化	0.05	34	5	11	7	9	55.6	25.9	1012.7	0.86	861
道路绿化	0.04	32	9	23	19	25	38.2	22.8	1016.9	0.65	542
道路绿化	0.05	23	7	9	6	9	50	26.9	1014.1	0.25	1252
道路绿化	0.04	39	11	13	8	14	55.7	25.9	1012.8	0.78	931
道路绿化	0.04	26	6	20	17	21	47.3	22.8	1016.7	0.82	546
道路绿化	0.05	26	7	9	6	9	78.4	27.2	1013.9	0.62	1120
道路绿化	0.04	32	10	7	8	11	56.5	25.9	1012.7	0.55	772
道路绿化	0.04	14	11	8	18	30	57.8	24.7	1017.5	0.95	600
道路绿化	0.04	12	12	8	8	22	60.4	27.2	1014.9	0.15	1177
道路绿化	0.04	10	10	9	15	26	38.8	29.3	1013.2	0.71	1241
道路绿化	0.04	9	10	13	16	21	51.8	26.7	1017.5	0.76	900
道路绿化	0.05	14	10	7	8	19	75.7	29.8	1014.3	0.59	1998
道路绿化	0.04	11	13	9	17	31	58.3	29.7	1013.1	0.14	965
道路绿化	0.04	11	7	12	16	45	52.1	26.7	1017.5	0.26	850
道路绿化	0.05	10	5	12	8	22	36.2	30	1014.1	0.35	1934
道路绿化	0.04	11	11	9	7	21	36.6	27	1013	0.26	687
道路绿化	0.05	14	11	12	15	26	54.6	26	1017.5	0.24	630
道路绿化	0.04	10	9	12	8	11	35.1	29.6	1014.5	0.9	2668
道路绿化	0.04	11	8	11	18	34	38.8	30	1013.1	0.63	1038
道路绿化	0.04	11	11	12	17	26	63.8	29.2	1013.7	0.45	1260
道路绿化	0.05	12	36	13	18	11	49	32.1	1009.6	0.52	2080
道路绿化	0.05	34	6	13	10	17	65.7	27.4	1010.4	0.92	1783
道路绿化	0.04	19	10	13	21	36	68.9	27.6	1013.8	0.36	1356
道路绿化	0.05	12	35	7	18	25	46.9	32.5	1009.5	0.51	2770
道路绿化	0.05	37	8	10	10	18	64.8	28.6	1010.2	0.63	1719
道路绿化	0.04	17	10	11	21	27	68.7	27.1	1013.8	0.59	1190
道路绿化	0.04	10	32	9	14	22	53.8	32.8	1009.2	0.68	1030
道路绿化	0.04	37	9	12	10	17	66.6	28.1	1010.4	0.54	1947
道路绿化	0.04	19	7	8	19	22	69	27	1013.7	0.59	1388
道路绿化	0.04	10	27	8	14	20	47.6	32.9	1009.3	0.72	2470
道路绿化	0.04	36	11	16	11	19	65.9	28.2	1010.5	0.75	1843
道路绿化	0.04	10	7	14	17	26	72.3	25.7	1012.6	0.31	1063
道路绿化	0.04	14	11	7	24	33	52.6	30.3	1015.3	0.8	608
道路绿化	0.04	26	11	8	4	9	26.2	28.6	1013	0.54	1202
道路绿化	0.04	9	6	13	17	25	62.3	25.8	1012.8	0.62	1205
道路绿化	0.04	9	7	8	24	31	50.9	31.4	1014.9	0.61	1963
道路绿化	0.04	20	6	10	8	12	76	28.2	1013	0.42	1525
道路绿化	0.04	10	13	12	18	27	61.2	26	1012.7	1.26	1130
道路绿化	0.04	12	10	9	22	27	52.5	30.6	1014.7	0.71	2027
道路绿化	0.04	32	10	9	4	10	27.7	28.7	1013.1	1.62	1320
道路绿化	0.04	10	9	8	17	27	42.1	26	1012.7	1.35	704
道路绿化	0.05	14	10	12	22	28	50.6	31.5	1015.1	1.03	1271
道路绿化	0.04	23	9	8	4	8	66.4	28.5	1013.1	0.57	1335
道路绿化	0.04	14	5	13	6	13	41.3	24.8	1021.4	0.87	531
道路绿化	0.04	11	10	11	20	24	51.4	30.5	1013.7	0.5	2388
道路绿化	0.04	25	21	20	13	21	56.6	24.2	1017.3	0.87	2050
道路绿化	0.05	14	9	11	5	8	45.5	22.3	1021.5	0.92	550
道路绿化	0.04	11	8	12	19	21	52.4	30	1013.4	1.26	2610
道路绿化	0.04	29	30	26	14	24	60.4	23.3	1017.4	0.84	1780
道路绿化	0.04	13	10	9	5	14	45.5	22.3	1021.4	0.62	663
道路绿化	0.04	13	5	8	23	26	72.8	30.3	1013.3	0.62	2466
道路绿化	0.04	23	23	24	13	20	60.9	23.5	1017.4	1.26	2020
道路绿化	0.04	11	6	7	5	12	43.1	23.9	1021.4	0.71	481
道路绿化	0.04	9	9	9	23	28	71.3	30.9	1013.6	1.62	2502
道路绿化	0.04	25	20	19	14	24	78.5	23.8	1017.2	1.35	2450
公园绿地	0.04	23	10	9	7	42	47.1	26.6	1013.6	1.03	770
公园绿地	0.04	10	5	9	8	13	45.2	26.6	1019.9	0.57	461
公园绿地	0.04	26	4	17	19	24	60.9	28	1012.3	0.87	1520
公园绿地	0.04	31	4	13	11	81	73	26.4	1013.6	0.5	933
公园绿地	0.04	15	8	9	10	13	48.7	25.9	1019.4	0	600
公园绿地	0.04	26	9	9	19	21	66	27.9	1012.3	1.26	1832
公园绿地	0.05	30	8	21	14	134	58.9	26.8	1013.4	0.71	1015
公园绿地	0.04	18	6	10	11	16	50.1	25.8	1019.2	1.62	770
公园绿地	0.04	25	9	13	20	12	61.3	29	1012.1	1.35	2395
公园绿地	0.04	24	6	9	8	15	52.7	26.9	1013.6	1.03	1090
公园绿地	0.04	10	10	7	13	17	36.8	27.4	1018.2	0.57	800
公园绿地	0.04	25	4	12	20	26	59.9	28.2	1012.4	0.87	1340
公园绿地	0.04	14	11	13	10	15	70	27.3	1015	0.5	1800
公园绿地	0.04	17	7	10	8	27	41.4	28.5	1017.2	0	1610
公园绿地	0.04	31	11	9	8	22	47.9	26	1016	0.62	635
公园绿地	0.04	10	13	7	10	15	73.9	27.2	1015.1	0.62	1360
公园绿地	0.04	12	8	11	8	22	45	26.8	1017.2	1.26	1580
公园绿地	0.04	31	11	11	9	30	47.1	27.1	1015.9	0.71	685
公园绿地	0.04	10	9	12	9	16	61.9	27	1015.1	1.62	1320
公园绿地	0.04	17	8	11	8	25	41.2	27	1017.1	1.35	1350
公园绿地	0.04	40	11	7	9	23	42.8	27.9	1016	0.5	570
公园绿地	0.04	14	14	7	11	17	69	28.2	1015.3	1.35	1370
公园绿地	0.04	16	6	8	7	21	43.3	27.8	1017.5	1.03	1450
公园绿地	0.04	57	6	16	9	24	39.6	26.1	1016	0.57	710
公园绿地	0.04	22	40	19	28	42	75.1	25.4	1011.8	1.62	1170
公园绿地	0.04	11	6	7	3	6	37.4	27.4	1016.3	1.35	752
公园绿地	0.05	17	36	14	19	21	60.6	28.3	1010.9	1.03	1207
公园绿地	0.05	22	33	14	27	33	76.1	25.2	1011.8	0.57	760
公园绿地	0.05	12	5	8	3	10	35.2	27.3	1016	0.87	710
公园绿地	0.04	22	68	17	17	19	64.2	28.1	1011	0.5	1194
公园绿地	0.04	18	30	17	26	48	76.4	25.4	1011.8	0.36	580
公园绿地	0.05	12	6	7	2	6	32.9	27.6	1015.9	1.26	920
公园绿地	0.04	14	31	12	19	23	59.7	28	1011.2	1.26	1058
公园绿地	0.05	20	32	16	26	29	75.2	25.2	1011.8	0.96	600
公园绿地	0.05	10	9	11	2	7	30.3	28.3	1015.9	0.84	1156
公园绿地	0.04	13	35	14	20	22	61.1	28.1	1011.2	0.36	1585
公园绿地	0.04	17	4	9	20	31	56.4	26.2	1017.3	1.51	550
公园绿地	0.04	12	9	13	9	20	39	27.7	1015.2	1.69	867
公园绿地	0.04	14	22	7	15	29	42.9	28.5	1013	1.23	1653
公园绿地	0.04	19	5	12	19	26	56.8	25.2	1017.3	0.95	510
公园绿地	0.04	14	8	7	7	21	39.2	27.6	1015.2	0.43	941
公园绿地	0.05	12	21	10	19	49	47.5	27.9	1013.1	1.26	1322
公园绿地	0.04	19	10	16	23	69	41.1	24.5	1017.4	0.96	480
公园绿地	0.05	14	10	11	6	20	40	27.6	1015.2	0.84	965
公园绿地	0.05	9	13	9	16	30	45	27.5	1013.2	0.36	1164
公园绿地	0.04	17	5	15	21	36	61.4	24.4	1017.5	1.23	580
公园绿地	0.05	11	7	9	6	18	41.5	28.6	1015.2	0.56	1056
公园绿地	0.04	9	20	7	15	29	46	27	1013.3	1.34	1167
公园绿地	0.04	24	9	18	15	19	78	23.1	1016.7	1.26	555
公园绿地	0.04	27	9	15	8	10	66	25.5	1015.3	0.96	525
公园绿地	0.05	30	14	17	6	8	55.7	26.4	1012.5	0.84	734
公园绿地	0.04	21	6	11	16	19	78.3	22.9	1016.6	0.36	551
公园绿地	0.04	22	4	11	9	12	59.7	26.2	1014.9	1.51	976
公园绿地	0.04	28	11	7	6	7	54	26.4	1012.6	1.69	920
公园绿地	0.04	21	10	26	14	25	80.6	22.7	1016.5	0.56	956
公园绿地	0.04	24	6	12	8	12	67.4	25.9	1014.8	1.34	1109
公园绿地	0.04	25	10	11	6	9	56	26.3	1012.3	1.26	1330
公园绿地	0.04	17	10	12	14	17	77.5	22.7	1016.8	0.96	542
公园绿地	0.04	21	11	13	9	11	62.1	26.3	1015	0.84	480
公园绿地	0.05	30	9	12	5	7	52.6	26.6	1012.6	0.36	589
郊野森林	0.04	11	9	11	7	15	13.6	26.7	1011	1.51	2507
郊野森林	0.04	12	29	12	8	14	46.8	30.6	1008.2	1.69	1702
郊野森林	0.05	14	74	12	8	13	51.1	29.9	1006.4	1.23	1634
郊野森林	0.04	9	9	11	7	17	46.9	25.9	1010.3	0.95	915
郊野森林	0.04	16	36	13	9	14	49	27.1	1009.1	0.43	817
郊野森林	0.04	13	83	11	9	16	52	30	1006.9	2.36	2200
郊野森林	0.04	13	6	13	8	14	45.5	25.7	1011.4	0.52	745
郊野森林	0.04	11	32	13	8	14	43.8	31.2	1007.7	1.56	1864
郊野森林	0.05	9	62	7	7	12	47.1	30.7	1005.7	0.56	2140
郊野森林	0.05	12	4	13	7	12	45.8	24.1	1011.5	1.34	984
郊野森林	0.04	14	26	15	8	13	43.8	29.4	1009.1	1.26	996
郊野森林	0.04	11	80	13	8	18	54.6	28.8	1007.1	0.96	1520
郊野森林	0.05	18	9	7	10	18	65.1	25.8	1011.7	0.84	1563
郊野森林	0.04	35	6	8	13	16	47.4	34.8	1008.4	0.36	2242.7
郊野森林	0.04	43	14	9	9	17	54.8	29.1	1007.4	1.51	2188
郊野森林	0.05	21	5	7	11	18	66	24.7	1006.9	1.69	1440
郊野森林	0.04	35	7	9	14	20	71.2	32.4	1003.6	1.23	4001
郊野森林	0.04	41	23	13	8	13	52.6	29.9	1002.8	0.95	2447
郊野森林	0.04	22	9	9	10	16	69.2	24.7	1002.5	0.43	1205
郊野森林	0.04	33	6	13	14	17	78.8	31.7	999.2	0.56	3920
郊野森林	0.04	52	5	7	8	13	50.1	30.5	998.5	1.34	2614
郊野森林	0.05	25	11	8	10	21	63.1	25	1013.1	1.26	1735
郊野森林	0.04	39	9	11	12	14	41	34.6	1009.7	0.96	3760
郊野森林	0.04	51	10	12	8	12	51.5	29.7	1009	0.84	1810
郊野森林	0.04	27	10	13	11	19	66.8	22.8	988.9	0.36	2530
郊野森林	0.04	51	8	7	29	14	76.5	26.6	990.6	1.51	3714
郊野森林	0.04	19	9	8	7	18	63.8	22.6	992.5	1.69	1551
郊野森林	0.05	16	7	7	6	13	74	23.5	982.9	1.23	2354
郊野森林	0.05	56	6	8	22	37	62.9	25.9	983.8	0.95	1219
郊野森林	0.04	22	9	13	7	17	20.3	21	985.1	0.43	810
郊野森林	0.04	24	6	12	7	15	62.7	25.4	993.6	0.62	820
郊野森林	0.04	53	11	11	24	32	60.8	26.1	994.4	0.84	1821
郊野森林	0.04	25	7	10	7	19	62.4	20.2	996.4	0.65	1830
郊野森林	0.04	30	7	17	6	13	60	25.6	989.5	0.51	962
郊野森林	0.04	42	7	12	26	5	71.7	29	990.1	1.04	3867
郊野森林	0.05	16	6	8	6	14	59.1	24.5	991.9	0.74	1459
郊野森林	0.04	10	9	9	12	30	70.5	22.3	1015.7	0.83	715
郊野森林	0.04	12	26	10	18	24	64.4	27.8	1009.8	1.11	800
郊野森林	0.04	13	11	10	3	14	42.6	25.6	1008.8	1.32	1150
郊野森林	0.04	11	4	9	13	32	76.9	20.7	1010.1	1.01	1775
郊野森林	0.04	14	21	10	19	22	64.3	27.5	1004.7	0	1876
郊野森林	0.05	9	10	7	3	5	37.3	25	1014.6	0.55	1390
郊野森林	0.04	14	7	13	12	37	69.5	20.2	1005.3	1.21	1780
郊野森林	0.04	10	21	9	20	24	64.9	26.6	999.7	0.46	1860
郊野森林	0.04	12	5	7	2	5	38.5	24.7	1000.3	0.64	1647
郊野森林	0.04	15	11	17	12	38	78	20.4	1008.5	1.2	1756
郊野森林	0.04	13	14	8	22	26	56.6	28.9	1011.9	1.23	1860
郊野森林	0.04	13	8	13	7	11	44.7	24.8	1012.1	0.95	1847
郊野森林	0.04	22	18	25	8	15	66.8	23.3	1009.2	1.61	1612
郊野森林	0.04	12	9	13	6	19	73.3	24	1009.5	0.82	2420
郊野森林	0.04	33	74	33	9	13	56	30	1001.3	1.95	1275
郊野森林	0.04	26	18	22	7	16	75	20.6	1007.5	1.05	2284
郊野森林	0.05	13	13	19	7	11	56.6	24.3	1007.4	1.63	2420
郊野森林	0.04	28	63	26	10	24	67.4	25.5	999.9	0.84	1105
郊野森林	0.04	13	12	16	6	14	61	21.4	1002	0.93	1560
郊野森林	0.04	13	11	13	6	20	69.1	24.4	1001.3	0.95	1564
郊野森林	0.04	26	34	21	9	13	66.7	25.3	998.4	1.35	910
郊野森林	0.05	14	9	13	7	15	61.7	20.8	1004.3	0.8	1501
郊野森林	0.04	14	6	8	7	10	76.1	24.7	1007.2	0.59	2389
郊野森林	0.04	24	30	15	9	10	66.5	25.1	995.2	0.64	1185
社区绿地	0.09	18	121	27	10	18	73.9	26.7	1015.2	0.72	1050
社区绿地	0.04	36	9	13	10	19	43.6	30.4	1011.1	0.61	1348
社区绿地	0.05	27	5	13	20	28	61.5	28.6	1012.1	0.82	1965
社区绿地	0.06	19	36	18	10	14	72.5	26.7	1015.1	0.46	1450
社区绿地	0.04	35	6	7	10	19	43.4	31.4	1010.9	0.52	1555
社区绿地	0.05	24	7	11	20	28	58.3	28.2	1011.9	1.36	1941
社区绿地	0.05	21	28	19	10	18	73.2	26.8	1015.2	1.52	1350
社区绿地	0.05	38	11	9	10	20	46.6	31.4	1010.8	1.62	2014
社区绿地	0.04	17	9	13	26	32	70.8	29.4	1011.9	0.84	3430
社区绿地	0.06	20	67	19	10	16	72	26.8	1015.2	1.61	1300
社区绿地	0.04	31	7	9	8	13	44.8	31.3	1010.8	1.65	2180
社区绿地	0.04	19	8	10	20	11	56.1	29	1012.1	0.61	2031
社区绿地	0.04	11	4	13	6	19	45.8	23.6	1020.2	0.95	741
社区绿地	0.04	11	27	11	11	21	47.2	28.3	1017.8	0.43	1120
社区绿地	0.04	14	20	10	8	34	54.9	23.7	1019.8	0.65	540
社区绿地	0.04	13	4	7	5	17	46.7	23	1020.1	0.89	434
社区绿地	0.04	14	22	7	14	27	47.6	28.7	1017.8	0.43	1110
社区绿地	0.05	15	16	14	8	21	54.8	23.5	1019.6	0.61	550
社区绿地	0.04	12	5	11	6	25	48.2	22	1020.1	0.86	441
社区绿地	0.04	14	22	7	23	35	49.6	28.3	1018.1	0.84	1090
社区绿地	0.04	16	20	10	7	39	55.6	23.5	1019.9	0.62	470
社区绿地	0.04	11	9	10	4	9	43.7	21.8	1020	0.74	1071
社区绿地	0.04	11	23	9	25	34	50.2	28.2	1018.1	0.83	1200
社区绿地	0.04	11	15	14	8	25	54.5	23.2	1020	0.95	775
社区绿地	0.04	23	7	21	11	20	68.2	20.8	1018.7	0.84	356
社区绿地	0.04	16	7	11	6	13	36.6	28.2	1016.6	0.65	510
社区绿地	0.04	43	7	7	8	18	38.2	28.4	1014	1.64	690
社区绿地	0.04	26	11	14	10	20	64.9	22.3	1018.7	1.95	300
社区绿地	0.04	18	7	10	6	16	36.5	29.8	1016.1	1.59	840
社区绿地	0.04	39	10	11	7	15	36.8	28.1	1014	1.63	670
社区绿地	0.05	23	4	17	10	17	64.4	22	1018.6	1.52	310
社区绿地	0.04	20	8	8	6	15	35.5	29.2	1016	0.91	980
社区绿地	0.05	34	5	13	7	25	39.6	27.7	1014	1.62	730
社区绿地	0.04	23	5	19	11	20	65.5	21.5	1018.7	0.5	480
社区绿地	0.04	17	4	13	6	12	34.2	28.9	1016.4	0.57	630
社区绿地	0.04	51	11	13	10	25	43.1	28.6	1013.9	0.36	800
社区绿地	0.04	15	8	7	20	26	70.3	26.3	1011.5	0.54	1268
社区绿地	0.04	13	8	10	3	7	30.3	27.8	1015.8	0.14	1050
社区绿地	0.04	28	5	7	3	13	32.2	29.6	1011.6	0.68	1590
社区绿地	0.05	21	5	10	21	30	61.3	26.6	1011.3	0.59	1246
社区绿地	0.04	18	5	13	3	7	29.3	28.3	1015.7	1.49	1370
社区绿地	0.04	27	7	8	3	13	31.8	29.7	1011.4	0.78	1314
社区绿地	0.04	21	6	13	20	29	70.8	26.7	1011.4	0.72	1200
社区绿地	0.04	18	10	12	3	7	28.3	29	1015.2	0.75	1455
社区绿地	0.04	24	5	7	3	15	30.4	29.5	1011.6	0.73	1010
社区绿地	0.04	20	7	8	18	26	68.1	26.9	1011.7	2.23	1155
社区绿地	0.05	14	4	12	4	9	28	28.3	1015.9	0.71	1115
社区绿地	0.04	27	10	11	3	7	29.5	29	1012	0.99	1122
社区绿地	0.04	23	5	12	48	59	76.6	25.3	1012.4	0.56	790
社区绿地	0.05	29	9	9	7	15	61.2	32.7	1010.1	0.54	1790
社区绿地	0.04	24	18	23	14	13	57.9	23.6	1016.9	0.63	2030
社区绿地	0.04	22	11	12	48	56	73.8	26.1	1012.3	0.84	665
社区绿地	0.04	25	11	8	13	31	40.3	32.5	1010	0.56	1025
社区绿地	0.04	29	19	21	14	17	59.9	53.8	1016.9	1.21	1950
社区绿地	0.04	22	5	12	50	20	45	25.6	1012.4	1.3	743
社区绿地	0.04	24	11	8	12	12	40.1	51.6	1010	0.95	1508
社区绿地	0.04	22	15	17	17	25	55.6	54	1016.9	0.53	1580
社区绿地	0.04	23	6	7	57	68	34.6	25.1	1012.5	0.64	778
社区绿地	0.04	25	5	7	8	9	43.7	51.4	1009.9	1.21	1568
社区绿地	0.04	28	17	24	13	14	57.3	53.7	1017.1	0.15	1910
